# Supplementary material for: Characteristics of employees with lower health interest in a Japanese IT company: a cross-sectional study using Breslow’s health practice index
Source: J Occup Health. 2025 Nov 4;67(1):uiaf057. doi: 10.1093/joccuh/uiaf057 (PMC12596261; doi:10.1093/joccuh/uiaf057)
Supplement: Web_Material_uiaf057 [file web_material_uiaf057.zip]

Archive with 1 entries (1 files):
- Journal_of_Occupational_Health_SupplementaryFile_Cleaned.xlsx
