# Supplementary material for: Characteristics of employees with lower health interest in a Japanese IT company: a cross-sectional study using Breslow’s health practice index
Source: J Occup Health. 2025 Nov 4;67(1):uiaf057. doi: 10.1093/joccuh/uiaf057 (PMC12596261; doi:10.1093/joccuh/uiaf057)
Supplement: Web_Material_uiaf057 [file web_material_uiaf057.zip › Journal_of_Occupational_Health_SupplementaryFile_Cleaned.xlsx]

## Sheet: SupplementaryFile1
Table S-1: Items of the Health Interest Scale (HIS) by subscale
	Subscale	Item
	Health Consciousness	1. I’m very self-conscious about my health.
		2. I’m interested in information about my health.
		3. I pay attention to changes in my health condition.
		4. I am more health conscious than people around me.
	Health Motivation	5. I am willing to spend some extra money for my health.
		6. I do everything I can to stay healthy.
		7. We should spend some extra time for health.
		8. I want to put health first in my living
	Health Value	9. Work and income are more important than health.
		10. I worry about my health only when I get sick.
		11. Hobbies and leisure activities are more important than health.
		12. Rather than prevent illness, it is best just to cure it when I get sick.
	HIS Scale
	Translated from Japanese to English by Wakabayashi (2023).

## Sheet: SupplementaryFile2
TableS-2:The seven health behaviors that constitute the Health Practice Index (HPI)
	Health Behavior	Category Description
	1. Moderate exercise	≥ 60 minutes of walking/day vs. < 60 minutes/day
	2.Eating breakfast	Eats breakfast every day vs. skips/does not eat daily
	3. No snacking	Rarely/never snacks vs. snacks every day
	4. Adequate sleep	≥ 7 hours of sleep/day vs. < 7 hours/day
	5. No smoking	Does not smoke/has quit vs. currently smokes
	6. Moderate use of alcohol	Has alcohol-free days vs. no alcohol-free days
	7. Proper weight	BMI 18.5–25 kg/m² vs. outside this range
	This table lists the seven health behaviors measured by the Health Practice Index (HPI), including the categories used to assess each behavior.

## Sheet: SupplementaryFile3
TableS-3:Comparison of HPI scores by participant demographics (N=2260)
Variable	n	(%)	Mean	SD	95%CI		Comparison Groups	Mean Difference	Std. Error	95% CI	95% CI	p-value
					Lower	Upper				Lower	Upper
Age
Under40	115	0.051	4.31304	1.05436	4.11827	4.50781	(50+)vs(Under40)	-0.121	0.108	-0.37	0.13	0.501
40-49	809	0.358	4.0754	1.09477	3.99985	4.15095	(40-49 )vs(50+)	-0.117	0.049	-0.23	0	<0.05
50+	1336	0.591	4.19237	1.11964	4.13227	4.25246	(40-49vs(Under40)	-0.238	0.11	-0.5	0.02	0.08
Total	2260	1	4.15664	1.10905	4.11089	4.20239
Variable	N	(%)	Mean	SD	z	pvalue
Sex
Female	332		4.25602	1.02423	-1.554	0.120257
Male	1928		4.13952	1.12237
Job Category
Less Sedentary Staff	980		4.2551	1.12553	-3.76037	<0.001
More Sedentary Staff	1280		4.08125	1.09071
Job Position Category
Non-management Staff	2015		4.16774	1.11086	-1.08928	0.276031
Management Staff	245		4.06531	1.09199
Marital Status
Yes	1709		4.20304	1.10633	-3.6018	<0.001
No	551		4.0127	1.10611
Living with Family
Yes	1657		4.19433	1.09771	-2.78448	<0.05
No	603		4.05307	1.13411
ANOVA was used for age comparisons, with Tukey HSD post hoc test used for multiple comparisons between age groups.
t-test was used for all other comparisons (e.g., sex, Job categories, job position categories, marital status,Living with Family).
More Sedentary Staff: SE/CE, Office Worker
Management Staff: Director,Above Senior Advisor

## Sheet: SupplementaryFile4
	TableS-4:Pearson and Spearman correlation coefficients between HPI, BMI, HIS, and age
	Variables	Pearson HPI Score	Spearman HPI Score	Pearson HIS Score	Spearman HIS Score	Pearson Age	Spearman Age
	HPI Score			0.264**	0.263**	0.046*	0.053*
	HIS Score	0.264**	0.263**			0.142**	0.142**
	Age	0.046*	0.053*	0.142**	0.142**
	Pearson and Spearman correlation coefficients were calculated to examine the associations between HPI, BMI, HIS, and age
	p < 0.01, *p < 0.05

## Sheet: SupplementaryFile5
	TableS-5:Simple regression analysis: Coefficients for HPI by HIS scores and demographics												(N=2260)
	Variable		Unstandardized Coefficient			Standardized Coefficient		t-value	p-value	95% Confidence Interval for B
			B	Std. Error (SE)		β				Lower	Upper		R2
	Health interest score by HIS	(Continuous Variable)	0.0582518	0.00447298		0.264316		13.023	<0.001	0.0494802	0.0670234		0.07
	Age	(Continuous Variable)	0.0075446	0.00342047		0.0463683		2.20572	<0.05	0.000837001	0.0142522		0.002
	Gender	Women Ref: Men	0.116501	0.0658686		0.0371955		1.76869	0.0770801	-0.012668	0.245671		0.001
	Job Category	Less Sedentary Staff Ref: More Sedentary Staff	0.173852	0.0469427		0.0777024		3.70349	<0.001	0.0817966	0.265907		0.006
	Job Position Category	Non-management Staff Ref::Management Staff	0.102436	0.0750242		0.0287216		1.36537	0.172273	-0.0446879	0.249559		0.001
	Living with Family	Yes Ref: No	0.141259	0.0526734		0.0563473		2.68179	<0.05	0.0379659	0.244552		0.005
	Marital Status	Yes Ref: No	0.190339	0.0541965		0.0737072		3.512	<0.001	0.0840583	0.296619		0.005
	Simple linear regression was used for all comparisons.
	More Sedentary Staff: SE/CE, Office Worker
	Management Staff: Director,Above Senior Advisor

## Sheet: SupplemenaryFile6
	TableS-6:Simple logistic regression: Odds Ratios for HIS by demographics				(N=2260)
	Variable	Odds Ratio	95% Confidence Interval		p-value
			Lower	Upper
	Moderate use of alcohol	1.024	1.002	1.048	<0.05
	Not Smoking	1.123	1.095	1.151	<0.001
	Moderate exercise	1.042	1.012	1.072	<0.05
	Adequate sleep	1.023	1.005	1.042	<0.05
	Eating Breakfast	1.078	1.059	1.098	<0.001
	Not Snacking	1.001	0.98	1.024	0.895
	Proper Weight	1.071	1.052	1.09	<0.001
	Univariate Logistic Regression was used for all comparisons.

## Sheet: SupplementaryFile7
TableS7:Multivariable Logistic Regression Analysis of Health Behaviors by Median-Split HIS Group (Part 1)																						(N=2260)
	Variable		Moderate use of alcohol						No Smoking					Adequate sleep					Eating Breakfast
				95%CI						95%CI					95%CI					95%CI
			OR	Lower	Upper	p-value				Lower	Upper	p-value			Lower	Upper	p-value			Lower	Upper	p-value
	HIS category (low vs. high)
		Low HIS group (0-23)	Ref.						Ref.					Ref.					Ref.
		High HIS group(24-36)	1.405	1.112	1.776	0.004			2.737	2.108	3.553	<0.001		1.375	1.141	1.658	0.001		1.579	1.316	1.895	<0.001
	Gender
		Men	Ref.						Ref.					Ref.					Ref.
		Women	2.05	1.343	3.114	0.001			5.835	3.137	10.854	<0.001		1.286	0.99	1.671	0.059		1.087	0.839	1.408	0.529
	Age	Continuous	0.968	0.951	0.985	0			0.992	0.974	1.01	0.356		0.971	0.958	0.985	<0.001		1.051	1.037	1.065	<0.001
	Job Category
		More Sedentary Staff	Ref.						Ref.					Ref.					Ref.
		Less Sedentary Staff	1.141	0.904	1.44	0.266			1.273	1.001	1.618	0.049		1.379	1.143	1.665	0.001		1.175	0.978	1.41	0.085
	Job Position Category
		Management Staff	Ref.						Ref.					Ref.					Ref.
		Non-management Staff	1.672	1.210	2.308	0.002			1.63	1.161	2.29	0.005		1.142	0.841	1.55	0.397		1.287	0.965	1.716	0.086
	Living with Family
		No	Ref.						Ref.					Ref.					Ref.
		Yes	0.873	0.625	1.219	0.424			1.048	0.748	1.468	0.786		0.967	0.743	1.259	0.804		1.242	0.969	1.592	0.087
	Spousal Status
		No	Ref.						Ref.					Ref.					Ref.
		Yes	0.788	0.551	1.126	0.19			1.088	0.763	1.551	0.641		1.433	1.085	1.893	0.011		1.616	1.252	2.085	<0.001
Multivariable logistic regression was used, with health behaviors constituting HPI as the dependent variable.
More Sedentary Staff: SE/CE, Office Worker
Management Staff: Senior Advisor,Senior Management

## Sheet: Supplementary File8
TableS8:Multivariable Logistic Regression Analysis of Health Behaviors by Median-Split HIS Group (Part 2)																	(N=2260)
	Variable		No Snacking						Moderate exercise					Proper Weight
				95%CI						95%CI					95%CI
			OR	Lower	Upper	p-value				Lower	Upper	p-value			Lower	Upper	p-value
	HIS category (low vs. high)
		Low HIS group (0-23)	Ref.						Ref.					Ref.
		High HIS group(24-36)	1.02	0.812	1.281	0.868			1.385	1.03	1.861	0.031		1.641	1.376	1.957	<0.001
	Gender
		Men	Ref.						Ref.					Ref.
		Women	0.361	0.274	0.475	<0.001			0.464	0.27	0.797	0.005		1.339	1.035	1.732	0.026
	Age (Continuous)		1.017	1.001	1.034	0.037
	Job Category
		More Sedentary Staff	Ref.						Ref.					Ref.
		Less Sedentary Staff	0.861	0.684	1.084	0.204			0.948	0.703	1.278	0.725		1.213	1.017	1.447	0.032
	Job Position Category
		Management Staff	Ref.						Ref.					Ref.
		Non-management Staff	0.547	0.35	0.853	0.008			1.383	0.828	2.307	0.215		0.895	0.673	1.19	0.445
	Living with Family
		No	Ref.						Ref.					Ref.
		Yes	0.691	0.497	0.96	0.027			1.207	0.799	1.823	0.371		1.136	0.893	1.445	0.3
	Spousal Status
		No	Ref.						Ref.					Ref.
		Yes	0.925	0.665	1.286	0.643			0.735	0.483	1.119	0.151		1.235	0.962	1.585	0.098
	Multivariable logistic regression was used, with health behaviors constituting HPI as the dependent variable.
	More Sedentary Staff: SE/CE, Office Worker
	Management Staff: Senior Advisor,Above Senior Advisor

## Sheet: Supplementary File9
TableS9: Multivariable Regression Analysis: Coefficients for HPI by HIS Scores and Demographics by Median-Split HIS Group(n = 2260)
Variable		Unstandardized Coefficient	Std. Error (SE)	Standardized Coefficient	t-value	p-value	95% Confidence Interval for B
		B		β			Lower	Upper
Health interest score by HIS	(Continuous Variable)	0.468	0.046	0.21	10.175	<0.001	0.378	0.558
Age (years)	(Continuous Variable)	0.005	OR	0.03	1.433	0.152	-0.002	0.011
Sex	Female (Ref: Male)	0.117	0.066	0.037	1.774	0.076	-0.012	0.247
Job Category	Less Sedentary Staff(Ref: More Sedentary Staff)	0.166	0.046	0.074	3.585	<0.001	0.075	0.257
Management Position	Non-management Staff(Ref: Management Staff)	0.165	0.074	0.046	2.232	0.026	0.02	0.311
Living with Family	Yes (Ref: No)	0.028	0.064	0.011	0.437	0.662	-0.098	0.154
Marital Status	Yes (Ref: No)	0.173	0.066	0.067	2.605	0.009	0.043	0.303

## Sheet: Supplementary File10
TableS10: Multivariable Logistic Regression Analysis of Health Behaviors by HIS Quintiles (Part 1)																						(N=2260)
	Variable		Moderate use of alcohol						No Smoking					Adequate sleep					Eating Breakfast
				95%CI						95%CI					95%CI					95%CI
			OR	Lower	Upper	p-value				Lower	Upper	p-value			Lower	Upper	p-value			Lower	Upper	p-value
	Health interest score by HIS
		Health indifference (0-18)	Ref.						Ref.					Ref.					Ref.
		Low health interest (19-21)	1.23656	0.891079	1.71599	0.204038			1.74271	1.28616	2.36131	<0.001		1.12788	0.854145	1.48934	0.396196		1.52816	1.18744	1.96665	<0.05
		Middle health interest (22-23)	1.07117	0.753957	1.52183	0.701199			2.72076	1.86747	3.96393	<0.001		1.01681	0.747166	1.38376	0.915572		1.64913	1.24759	2.1799	<0.001
		Middle-high health interest (24-27)	1.42275	0.99865	2.02696	0.0508807			3.75537	2.5447	5.54205	<0.001		1.42514	1.07207	1.8945	<0.05		2.09084	1.58912	2.75094	<0.001
		High health interests (28-36)	1.33788	0.938732	1.90675	0.10735			3.90546	2.60453	5.85618	<0.001		1.33485	1.00076	1.78047	0.0493975		2.5713	1.93247	3.42131	<0.001
	Gender
		Men	Ref.						Ref.					Ref.					Ref.
		Women	2.10766	1.38461	3.20828	p<0.05			5.55703	2.98462	10.3466	<0.001		1.32969	1.02332	1.72777	<0.05		0.988541	0.763084	1.28061	0.93
	Age Category
		39 and under	2.21636	1.09864	4.47122	p<0.05			3.46767	1.479	8.13029	<0.05		2.7708	1.86686	4.11242	<0.001		0.541085	0.362929	0.806697	<0.05
		40 to 49	1.32906	1.0393	1.69961	p<0.05			0.897824	0.702576	1.14733	0.388982		1.08495	0.889798	1.32289	0.42		0.606223	0.502082	0.731963	<0.001
		50 and over	Ref.						Ref.
	Job Category
		More Sedentary Staff	Ref.						Ref.					Ref.					Ref.
		Less Sedentary Staff	1.14147	0.904711	1.44018	0.265			1.27846	1.0034	1.62893	<0.05		1.39035	1.15132	1.67901	<0.05		1.17486	0.977976	1.41138	0.085
	Job Position Category
		Management Staff	Ref.						Ref.					Ref.					Ref.
		Non-management Staff	1.64226	1.18846	2.26935	<0.05			1.63322	1.15942	2.30065	0.00501464		1.11513	0.820623	1.51532	0.486		1.28987	0.965388	1.72341	0.085
	Living with Family
		No	Ref.						Ref.					Ref.					Ref.
		Yes	0.881354	0.630563	1.23189	0.46			1.03674	0.736335	1.4597	0.836		0.983608	0.755434	1.2807	0.902		1.22138	0.952008	1.56698	0.116
	Spousal Status
		No	Ref.						Ref.					Ref.					Ref.
		Yes	0.76975	0.537892	1.10155	0.152			1.07224	0.74765	1.53776	0.704576		1.45792	1.10228	1.92829	<0.05		1.60601	1.24308	2.07489	<0.001
Multivariable logistic regression was used, with health behaviors constituting HPI as the dependent variable.
More Sedentary Staff: SE/CE, Office Worker
Management Staff: Senior Advisor,Senior Management

[truncated: 1 more sheets: SupplementaryFile11]
